# Supplementary material for: Individual clown anemonefish shrink to survive heat stress and social conflict
Source: Sci Adv. 2025 May 21;11(21):eadt7079. doi: 10.1126/sciadv.adt7079 (PMC12094202; doi:10.1126/sciadv.adt7079)
Supplement: Supplementary file 2 — Tables S1 and S5 [file sciadv.adt7079_tables_s1_and_s5.zip]

Archive with 2 entries (2 files):
- adt7079_table_s5.xlsx
- adt7079_table_s1.xlsx
