# Supplementary material for: Individual clown anemonefish shrink to survive heat stress and social conflict
Source: Sci Adv. 2025 May 21;11(21):eadt7079. doi: 10.1126/sciadv.adt7079 (PMC12094202; doi:10.1126/sciadv.adt7079)
Supplement: Supplementary file 2 — Tables S1 and S5 [file sciadv.adt7079_tables_s1_and_s5.zip › adt7079_table_s5.xlsx]

## Sheet: Sheet2
	Model 1a	Model 1b**	Model 1c**	Model 2	Model 3	Model 4	Model 5	Model 6	Model 7	Model 8	Model 9	Model 10	Model 11	Model 12	Model 13
Bayes R2	0.08	0.23	0.19	0.13	0.13	0.14	0.13	0.13	0.14	0.13	0.13	0.13	0.13	0.06	0.14
elpd_loo (s.e.)	-1362.00 (48.60)	-974.00 (49.00)	-237.30 (22.90)	-1341.70 (42.10)	-1343.20 (42.20)	-1341.90 (42.10)	-1341.80 (42.20)	-1343.60 (42.50)	-1341.00 (42.00)	-1343.30 (42.30)	-1344.00 (42.40)	-1344.30 (42.40)	-1341.30 (42.80)	-1366.60 (46.60)	-1342.40 (41.60)
p_loo (s.e.)	28.30 (6.40)	65.40 (16.40)	23.50 (7.20)	24.70 (5.40)	26.20 (5.60)	24.70 (5.30)	25.10 (5.50)	27.60 (6.00)	25.40 (5.50)	27.00 (5.70)	27.60 (5.70)	28.20 (5.80)	24.00 (4.90)	30.00 (6.00)	27.50 (5.80)
looic (s.e.)	2723.90 (97.30)	1948.00 (98.10)	474.60 (45.80)	2683.50 (84.10)	2686.40 (84.50)	2683.70 (84.30)	2683.60 (84.50)	2687.20 (85.00)	2681.90 (84.00)	2686.60 (84.70)	2688.00 (84.80)	2688.60 (84.80)	2682.70 (85.60)	2733.30 (93.20)	2684.70 (82.90)
elpd_diff (s.e.) (model 2-12)				-0.80 (2.00)	-2.20 (2.30)	-0.90 (1.70)	-0.90 (2.10)	-2.60 (1.90)	0.00 (0.00)	-2.30 (2.20)	-3.10 (2.50)	-3.30 (2.80)	-0.40 (2.90)	-25.70 (9.40)
elpd_diff (s.e.) (model 11-13)													-5.60 (4.60)	-30.90 (8.60)	0.00 (0.00)
