# Supplementary material for: Individual clown anemonefish shrink to survive heat stress and social conflict
Source: Sci Adv. 2025 May 21;11(21):eadt7079. doi: 10.1126/sciadv.adt7079 (PMC12094202; doi:10.1126/sciadv.adt7079)
Supplement: Supplementary file 2 — Tables S1 and S5 [file sciadv.adt7079_tables_s1_and_s5.zip › adt7079_table_s1.xlsx]

## Sheet: Sheet2
	Model 1a: Growth patterns	Model 1a: Growth patterns	Model 1b: Growth patterns*	Model 1b: Growth patterns*	Model 1c: Growth patterns*	Model 1c: Growth patterns*	Model 2: Mean current temperature	Model 2: Mean current temperature	Model 3: Mean preceding temperature	Model 3: Mean preceding temperature	Model 4: Mean current and preceding temperature	Model 4: Mean current and preceding temperature	Model 5: Maximum current temperature	Model 5: Maximum current temperature	Model 6: Maximum preceding temperature	Model 6: Maximum preceding temperature	Model 7: Maximum current and preceding temperature	Model 7: Maximum current and preceding temperature	Model 8: Range current temperature	Model 8: Range current temperature	Model 9: Range preceding temperature	Model 9: Range preceding temperature	Model 10: Range current and preceding temperature	Model 10: Range current and preceding temperature	Model 11: Reduced	Model 11: Reduced	Model 12: Null	Model 12: Null	Model 13: Maximum current and preceding temperature and social interaction	Model 13: Maximum current and preceding temperature and social interaction
	Est (error)	95 % CI	Est (error)	95 % CI	Est (error)	95 % CI	Est (error)	95 % CI	Est (error)	95 % CI	Est (error)	95 % CI	Est (error)	95 % CI	Est (error)	95 % CI	Est (error)	95 % CI	Est (error)	95 % CI	Est (error)	95 % CI	Est (error)	95 % CI	Est (error)	95 % CI	Est (error)	95 % CI	Est (error)	95 % CI
Population-Level
Intercept	1.38 (0.32)	0.74 - 2.00	1.30 (0.45)	0.35 - 2.17	-1.05 (0.35)	-1.39	1.45 (0.22)	1.02 - 1.86	1.44 (0.30)	0.83 - 2.00	1.44 (0.21)	1.03 - 1.85	1.45 (0.21)	1.03 - 1.87	1.43 (0.33)	0.72 - 2.07	1.44 (0.20)	1.04 - 1.83	1.44 (0.31)	0.82 - 2.05	1.46 (0.27)	0.91 - 1.99	1.45 (0.25)	0.93 - 1.95	1.52 (0.28)	0.96 - 2.06	0.89 (0.29)	0.30 - 1.48	1.45 (0.20)	1.06 - 1.85
Temperature: preceding (scaled)									0.06 (0.17)	-0.66	-0.14 (0.16)	-0.62			-0.07 (0.15)	-0.59	-0.29 (0.15)	-0.58			0.06 (0.10)	-0.41	0.15 (0.12)	0.09 - 0.38					-0.16 (0.20)	-0.77
Temperature current (scaled)							0.26 (0.15)	-0.59			0.36 (0.16)	-0.7	0.27 (0.13)	-0.54			0.50 (0.18)	0.16 - 0.86	-0.07 (0.09)	-0.37			-0.14 (0.11)	-0.42					0.35 (0.22)	-0.86
Temperature: preceding (scaled) x Rank							-1.30 (0.24)	-0.94	-1.30 (0.24)	-0.96	-1.30 (0.24)	-0.95	-1.31 (0.24)	-0.96	-1.31 (0.24)	-0.94	-1.28 (0.24)	-0.94	-1.29 (0.24)	-0.95	-1.34 (0.25)	-0.97							-0.26 (0.26)	-1
Temperature current (scaled) x Rank							-0.80 (0.16)	-0.62	-0.81 (0.16)	-0.61	-0.81 (0.15)	-0.6	-0.81 (0.16)	-0.62	-0.81 (0.16)	-0.62	-0.79 (0.16)	-0.61	-0.80 (0.16)	-0.62	-0.83 (0.16)	-0.63							0.29 (0.25)	-1
Growth patterns: single shrinking	-0.46 (0.21)	-0.84	0.18 (0.22)	-0.87			-0.24 (0.22)	-0.88	-0.25 (0.22)	-0.88	-0.24 (0.22)	-0.86	-0.25 (0.23)	-0.88	-0.24 (0.23)	-0.88	-0.24 (0.22)	-0.88	-0.24 (0.23)	-0.89	-0.25 (0.23)	-0.87
Growth patterns: multiple shrinking	-0.93 (0.23)	-0.9	0.48 (0.25)	-0.98	-0.08 (0.19)	-0.75
Rank							0.23 (0.14)	0.01 - 0.52	0.23 (0.14)	0.01 - 0.52	0.23 (0.14)	0.01 - 0.51	0.23 (0.14)	0.01 - 0.52	0.23 (0.14)	0.01 - 0.52	0.22 (0.14)	0.01 - 0.51	0.23 (0.14)	0.01 - 0.52	0.24 (0.14)	0.01 - 0.54	-1.32 (0.25)	-0.95	-1.28 (0.24)	-0.96			-1.28 (0.24)	-0.93
Initial total length (scaled)							0.24 (0.25)	0.01 - 0.88	0.48 (0.34)	0.11 - 1.32	0.22 (0.24)	0.01 - 0.86	0.24 (0.23)	0.01 - 0.85	0.54 (0.39)	0.10 - 1.57	0.21 (0.21)	0.01 - 0.76	0.49 (0.33)	0.13 - 1.36	0.39 (0.30)	0.03 - 1.16	-0.82 (0.16)	-0.63	-0.92 (0.13)	-0.5			-0.81 (0.16)	-0.61
Initial TL (scaled) x Rank																							-0.25 (0.23)	-0.91					-0.26 (0.26)	-1
Group-Level							1.93 (0.06)	1.83 - 2.04	1.93 (0.06)	1.83 - 2.05	1.93 (0.06)	1.82 - 2.04­	1.93 (0.06)	1.82 - 2.04­	1.93 (0.06)	1.82 - 2.05	0.21 (0.21)	0.01 - 0.76	1.93 (0.06)	1.82 - 2.05	1.93 (0.06)	1.82 - 2.05
Random effect 1: Fish ID	0.13 (0.09)	0.00 - 0.35	0.32 (0.20)	0.02 - 0.74	0.18 (0.13)	0.01 - 0.48
Random effect 2: Group ID	0.25 (0.14)	0.01 - 0.54	0.65 (0.14)	0.34 - 0.91	0.24 (0.16)	0.01 - 0.59																	0.23 (0.14)	0.01 - 0.53	0.24 (0.14)	0.01 - 0.54	0.38 (0.15)	0.06 - 0.64	0.22 (0.14)	0.01 - 0.51
Random effect 3: Lunar Cycle	0.52 (0.34)	0.16 - 1.41	0.84 (0.45)	0.34 - 2.04	0.61 (0.38)	0.19 - 1.60																	0.36 (0.29)	0.02 - 1.10	0.45 (0.32)	0.11 - 1.27	0.54 (0.32)	0.17 - 1.39	0.20 (0.21)	0.01 - 0.77
Family-Specific
Sigma	1.99 (0.06)	1.88 - 2.11	1.65 (0.06)	1.53 - 1.77	1.07 (0.07)	0.93 - 1.22																	1.93 (0.06)	1.83 - 2.05	1.93 (0.06)	1.82 - 2.05	2.00 (0.06)	1.89 - 2.12	1.93 (0.06)	1.82 - 2.04
